# Supplementary material for: Analysis of RecA-independent recombination events between short direct repeats related to a genomic island and to a plasmid in Escherichia coli K12
Source: PeerJ. 2017 May 9;5:e3293. doi: 10.7717/peerj.3293 (PMC5426353; doi:10.7717/peerj.3293)
Supplement: Supplemental Information 1 — Chromatograms of: (1) recombined sequences of the H47 GI model from a number of mutants affected in recombination functions, and (2) recombined sequences of the pUYFRT model. [file peerj-05-3293-s001.zip]

Archive with 45 entries (45 files):
- raw material/11-RecD_out1_FA.pdf
- raw material/12-RecJ_out1_FA.pdf
- raw material/13-RecG_out1_FA.pdf
- raw material/14-SbcD_out1_FA.pdf
- raw material/1-recR_out1_FA.pdf
- raw material/22-pUYFRT_recTA_outR_FA.pdf
- raw material/26-intDR_out1_FA.pdf
- raw material/27-intDQ_out1_FA.pdf
- raw material/28-intDA_out1_FA.pdf
- raw material/29-intAQ_out1_FA.pdf
- raw material/29-ruvA_out1_FA.pdf
- raw material/2-RecO_out1_FA.pdf
- raw material/30-intRQ_out1_FA.pdf
- raw material/30-ruvB_out1_FA.pdf
- raw material/31-intRA_out1_FA.pdf
- raw material/31-ruvC_out1_FA.pdf
- raw material/32-pinQpinRybcK_out1_FA.pdf
- raw material/38-RecT_out1_FA.pdf
- raw material/39-RecE_out1_FA.pdf
- raw material/40-RecN_out1_FA.pdf
- raw material/46-pUYFRT_recTA_in1_FA.pdf
- raw material/47-intD_out1_FA.pdf
- raw material/47-intF_out1_FA.pdf
- raw material/48-intS_out1_FA.pdf
- raw material/49-XerC_out1_FA.pdf
- raw material/4-SbcC_out1_FA.pdf
- raw material/50-XerD_out1_FA.pdf
- raw material/51-FimB_out1_FA.pdf
- raw material/52-FimE_out1_FA.pdf
- raw material/53-YbcK_out1_FA.pdf
- raw material/54-fimBE_out1_FA.pdf
- raw material/54-Pin_out1_FA.pdf
- raw material/55-PinR_out1_FA.pdf
- raw material/55-xerCxerD_out1_FA.pdf
- raw material/56-IntE_out1_FA.pdf
- raw material/57-IntR_out1_FA.pdf
- raw material/58-IntQ_out1_FA.pdf
- raw material/59-intA_out1_FA.pdf
- raw material/60-IntB_out1_FA.pdf
- raw material/61-pinQpinR_out1_FA.pdf
- raw material/63-RecQ_out1_FA.pdf
- raw material/72_recTrecA_out1_FA.pdf
- raw material/88-intSintBintFintA_out1_FA.pdf
- raw material/96-RecA_out1_FA.pdf
- raw material/96-RecF_out1_FA.pdf
